# Supplementary material for: Guideline Adherence of Asymptomatic Bacteriuria Could Be Improved among General Practitioners in The Netherlands: A Survey Study
Source: Antibiotics (Basel). 2022 Jan 9;11(1):75. doi: 10.3390/antibiotics11010075 (PMC8772807; doi:10.3390/antibiotics11010075)
Supplement: Supplementary file 1 [file antibiotics-11-00075-s001.zip]

Archive with 1 entries (1 files):
- antibiotics-1546004-supplementary.pdf
